# Supplementary material for: A new species of squat lobster of the genus Hendersonida (Crustacea, Decapoda, Munididae) from Papua New Guinea
Source: Zookeys. 2020 May 21;935:25–35. doi: 10.3897/zookeys.935.51931 (PMC7256070; doi:10.3897/zookeys.935.51931)
Supplement: XML Treatment for Hendersonida parvirostris [file zookeys.935.51931-treatment1.xml]

<!DOCTYPE tp:taxon-treatment
  PUBLIC "-//TaxonX//DTD Taxonomic Treatment Publishing DTD v0 20100105//EN" "tax-treatment-NSO.dtd">
<tp:taxon-treatment xmlns:tp="http://www.plazi.org/taxpub"><tp:treatment-meta><kwd-group><label>Taxon classification</label><kwd><named-content xmlns:xlink="http://www.w3.org/1999/xlink" content-type="kingdom">Animalia</named-content></kwd></kwd-group><mixed-citation publication-type="journal"><person-group><name><surname>Rodríguez-Flores</surname><given-names>Paula C.</given-names></name><name><surname>Macpherson</surname><given-names>Enrique</given-names></name><name><surname>Machordom</surname><given-names>Annie</given-names></name></person-group><article-title>A new species of squat lobster of the genus <italic><tp:taxon-name><tp:taxon-name-part taxon-name-part-type="genus" reg="Hendersonida">Hendersonida</tp:taxon-name-part></tp:taxon-name></italic> (<tp:taxon-name><tp:taxon-name-part taxon-name-part-type="subphylum">Crustacea</tp:taxon-name-part></tp:taxon-name>, <tp:taxon-name><tp:taxon-name-part taxon-name-part-type="order">Decapoda</tp:taxon-name-part></tp:taxon-name>, <tp:taxon-name><tp:taxon-name-part taxon-name-part-type="family">Munididae</tp:taxon-name-part></tp:taxon-name>) from Papua New Guinea</article-title><source>Zookeys</source><day>21</day><month>5</month><year>2020</year><volume>935</volume><fpage>25</fpage><lpage>35</lpage><pub-id pub-id-type="doi">10.3897/zookeys.935.51931</pub-id></mixed-citation></tp:treatment-meta><tp:nomenclature><tp:taxon-name><object-id xmlns:xlink="http://www.w3.org/1999/xlink" content-type="arpha" xlink:type="simple">E228A351-A44F-5A05-A40B-83DC73ADDF5A</object-id>
              <tp:taxon-name-part taxon-name-part-type="genus" reg="Hendersonida">Hendersonida</tp:taxon-name-part>
              <tp:taxon-name-part taxon-name-part-type="species" reg="parvirostris">parvirostris</tp:taxon-name-part>
              <object-id xmlns:xlink="http://www.w3.org/1999/xlink" content-type="zoobank" xlink:type="simple">http://zoobank.org/603BB920-7558-4FA4-BB27-8058768F3668</object-id>
            </tp:taxon-name><tp:taxon-status xmlns:xlink="http://www.w3.org/1999/xlink" xlink:type="simple">sp. nov.</tp:taxon-status><xref ref-type="fig" rid="F2">Figures 2</xref><xref ref-type="fig" rid="F3">, 3</xref></tp:nomenclature><tp:treatment-sec sec-type="material" id="SECID0EMNAC"><title>Material.</title><p><bold><italic>Holotype</italic></bold>: Biopapua stn CP3645, 24/8/2010, <named-content xmlns:xlink="http://www.w3.org/1999/xlink" content-type="dwc:verbatimCoordinates" xlink:type="simple"><named-content content-type="geo-json" specific-use="{&#34;type&#34;:&#34;Point&#34;,&#34;coordinates&#34;:[147.843417,-6.773233]}" id="NCID0E1NAC" xlink:type="simple">06°46.394'S, 147°50.605'E</named-content></named-content>, 403–418 m: ovigerous female, 8.9 mm (<named-content xmlns:xlink="http://www.w3.org/1999/xlink" content-type="dwc:institutional_code" xlink:type="simple">MNHN</named-content>-IU-2011-4498). <bold><italic>Paratype</italic></bold>: Biopapua. Stn CP3633, 22/8/2010, <named-content xmlns:xlink="http://www.w3.org/1999/xlink" content-type="dwc:verbatimCoordinates" xlink:type="simple"><named-content content-type="geo-json" specific-use="{&#34;type&#34;:&#34;Point&#34;,&#34;coordinates&#34;:[147.077867,-6.864017]}" id="NCID0EKOAC" xlink:type="simple">06°51.841'S, 147°04.672'E</named-content></named-content>, 395–406 m: 1 ovigerous female, 12.2 mm (<named-content xmlns:xlink="http://www.w3.org/1999/xlink" content-type="dwc:institutional_code" xlink:type="simple">MNHN</named-content>-IU-2011-3379).</p></tp:treatment-sec><tp:treatment-sec sec-type="diagnosis" id="SECID0EUOAC"><title>Diagnosis.</title><p>Rostrum shorter than supraocular spines, each supraocular spine with small lateral spine. Carapace dorsal surface granulated with few scattered minute spines. Thoracic sternites with numerous arcuate striae, sternite 4 narrowly contiguous to sternite 3. Abdominal somites 2 and 3 spinose. Distomesial spine of antennal article 2 reaching end of article 3. Extensor distal margin of maxilliped 3 armed. Pereopods 2–4 long and slender, merus ca. 25 times as long as wide.</p></tp:treatment-sec><tp:treatment-sec sec-type="description" id="SECID0EZOAC"><title>Description.</title><p><bold><italic>Carapace</italic></bold>: Slightly broader than long; dorsal surface covered with numerous granules and few scattered minute spines, with few short simple setae; epigastric region with row of 6 minute spines; mesogastric region slightly convex, unarmed; cervical groove distinct; cardiac and anterior branchial regions slightly circumscribed; cardiac region with anterior transverse row of four minute spines, and two minute spines posterior to it; each branchial region with 2–4 small spines near lateral borders; frontal margin slightly concave; lateral margins convex; anterolateral spine reaching sinus between rostral and supraocular spines. Rostrum very short; supraocular spines longer than rostrum, each spine with additional small lateral spine; margin between rostral and supraocular spines concave.</p><p><bold><italic>Sternum</italic></bold>: Thoracic sternites with numerous arcuate striae; sternite 3 width less than half width of sternite 4, anterior margin nearly straight; sternite 4 with anterior margin moderately elongate, narrowly contiguous to sternite 3; sternite 7 with numerous granules.</p><p><bold><italic>Abdomen</italic></bold>: Somites 2 and 3 each with some small or moderate–sized spines on anterior and posterior ridges, two median spines larger than others; posterior ridge of somite 4 without distinct single median spine.</p><p><bold><italic>Eyes</italic></bold>: Large, cornea dilated, much wider than eyestalk.</p><p><bold><italic>Antennule</italic></bold>: Article 1 barely exceeding corneae, with distomesial spine slightly shorter than distolateral; ca. twice as long as wide; lateral margin without fringe of long setae, with distal slender portion ca. half as long as proximal inflated portion.</p><p><bold><italic>Antenna</italic></bold>: Anterior prolongation of article 1 overreaching antennular article 1 by ca. one-fourth of its length; article 2 shorter than article 3 and slightly longer than wide, ventral surface with small scales; distomesial spine well developed, reaching end of article 3, and clearly not reaching midlength of anterior prolongation of article 1, distolateral angle unarmed; article 3 twice longer than wide, unarmed.</p><p><bold><italic>Maxilliped</italic> 3</bold>: Ischium 1.5 times length of merus measured along dorsal margin, distoventrally bearing one spine; merus with two or three small spines on flexor margin, extensor margin with distal spine.</p><p><bold><italic>Pereopod</italic> 1</bold>: Lost in holotype, only merus preserved in paratype. Merus 2.5 times carapace length, ca. 15 times longer than high, with row of spines along mesial margin.</p><p><bold><italic>Pereopods</italic> 2–4</bold>: Similar, long and slender, with minute granules and short scales on ventrolateral sides of meri, carpi and propodi; scales with short setae; extensor and flexor margins with numerous long plumose setae; pereopod 2 6.0 times carapace length, merus 3.0 times longer than carapace, ca. 25 times as long as wide, 1.8 times as long as propodus; propodus 20 times as long as wide, and 1.7 times dactylus length; merus with well-developed spines along extensor border, flexor margin with few spines; carpus with distal spine on extensor and flexor margin; propodus with some small movable spines along flexor margin; dactylus slightly curved, with longitudinal carinae along mesial and lateral sides, ventral border, under flexor margin, unarmed; pereopods 3 and 4 of similar length as pereopod 2, with similar spinulation and segment proportions as pereopod 2.</p><p><bold><italic>Colour in life</italic></bold>: Base colour of carapace light orange, gastric region reddish; granules and spines orange. Rostrum and supraocular spines reddish. Abdominal somites 1–4 light orange, with scales and granules orange or reddish; somites 5 and 6 and telson whitish. Pereopods 2–4 light orange, spines along flexor margins reddish, spines along flexor margins whitish; distal portion of meri, carpi, and propodi and proximal part of carpi, propodi, and dactyli with reddish band, distal half of dactyli whitish.</p><fig id="F2" position="float" orientation="portrait"><object-id xmlns:xlink="http://www.w3.org/1999/xlink" content-type="doi" xlink:type="simple">10.3897/zookeys.935.51931.figure2</object-id><object-id xmlns:xlink="http://www.w3.org/1999/xlink" content-type="arpha" xlink:type="simple">5645ABC9-A91A-5BDC-9DFE-EED09F0F5780</object-id><label>Figure 2.</label><caption><p><italic><tp:taxon-name><tp:taxon-name-part taxon-name-part-type="genus" reg="Hendersonida">Hendersonida</tp:taxon-name-part> <tp:taxon-name-part taxon-name-part-type="species" reg="parvirostris">parvirostris</tp:taxon-name-part></tp:taxon-name></italic> sp. nov. ovigerous female holotype, 8.9 mm (<named-content xmlns:xlink="http://www.w3.org/1999/xlink" content-type="dwc:institutional_code" xlink:type="simple">MNHN</named-content>-IU-2011-4498), Papua New Guinea. <bold>A</bold> Carapace and abdomen, dorsal view <bold>B</bold> sternum <bold>C</bold> left antennule and antenna, ventral view <bold>D</bold> right maxilliped 3, lateral view <bold>E</bold> left pereopod 2, lateral view <bold>F</bold> left pereopod 3 merus, lateral view <bold>G</bold> left pereopod 4 merus, lateral view. Scale bars: 4 mm (<bold>A, B, E, F, G</bold>); 8 mm (<bold>C, D)</bold>.</p></caption><graphic xmlns:xlink="http://www.w3.org/1999/xlink" xlink:href="zookeys-935-025-g002.jpg" position="float" orientation="portrait" xlink:type="simple" id="oo_412401.jpg"><uri content-type="original_file" xlink:type="simple">https://binary.pensoft.net/fig/412401</uri></graphic></fig></tp:treatment-sec><tp:treatment-sec sec-type="Genetic data" id="SECID0ETCAE"><title>Genetic data.</title><p>GenBank accession numbers: 16S MT252616–MT252617, and <abbrev xmlns:xlink="http://www.w3.org/1999/xlink" xlink:title="cytochrome oxidase subunit I" id="ABBRID0EZCAE" xlink:type="simple">COI</abbrev> MT250542–MT250543 (Fig. <xref ref-type="fig" rid="F1">1</xref>).</p></tp:treatment-sec><tp:treatment-sec sec-type="etymology" id="SECID0EBDAE"><title>Etymology.</title><p>From the Latin, <italic>parvus</italic>, little, and <italic>rostrum</italic>, in reference to the small size of the rostral spine.</p></tp:treatment-sec><tp:treatment-sec sec-type="remarks" id="SECID0ELDAE"><title>Remarks.</title><p>The genus <italic><tp:taxon-name><tp:taxon-name-part taxon-name-part-type="genus" reg="Hendersonida">Hendersonida</tp:taxon-name-part></tp:taxon-name></italic> was erected for one rare species, <italic><tp:taxon-name><tp:taxon-name-part taxon-name-part-type="genus" reg="Hendersonida">H.</tp:taxon-name-part> <tp:taxon-name-part taxon-name-part-type="species" reg="granulata">granulata</tp:taxon-name-part></tp:taxon-name></italic> (Henderson, 1885) known from several localities of the western Pacific, clearly differentiable from all species of the genus <italic><tp:taxon-name><tp:taxon-name-part taxon-name-part-type="genus" reg="Paramunida">Paramunida</tp:taxon-name-part></tp:taxon-name></italic> Baba, 1988 (<xref ref-type="bibr" rid="B17">Macpherson 1993</xref>; <xref ref-type="bibr" rid="B7">Cabezas et al. 2010</xref>). The new species, <italic><tp:taxon-name><tp:taxon-name-part taxon-name-part-type="genus" reg="Hendersonida">H.</tp:taxon-name-part> <tp:taxon-name-part taxon-name-part-type="species" reg="parvirostris">parvirostris</tp:taxon-name-part></tp:taxon-name></italic>, is the second representative of the genus. Both species are morphologically and genetically separated from all the species of <italic><tp:taxon-name><tp:taxon-name-part taxon-name-part-type="genus" reg="Paramunida">Paramunida</tp:taxon-name-part></tp:taxon-name></italic> (Fig. <xref ref-type="fig" rid="F1">1</xref>).</p><p>Two conspicuous diagnostic characteristics differentiate the <italic><tp:taxon-name><tp:taxon-name-part taxon-name-part-type="genus" reg="Hendersonida">Hendersonida</tp:taxon-name-part></tp:taxon-name></italic> genus from <italic><tp:taxon-name><tp:taxon-name-part taxon-name-part-type="genus" reg="Paramunida">Paramunida</tp:taxon-name-part></tp:taxon-name></italic>: the granulated surface of the carapace; and the long distomesial spine of antennal article 2, almost reaching the end of the anterior prolongation of article 1 (<xref ref-type="bibr" rid="B6">Cabezas and Macpherson 2014</xref>). The morphology of the new species, however, shows that the long distomesial spine of antennal article 2 is not a valid generic character because this spine is moderately short, only reaching the end of antennal article 3, in <italic><tp:taxon-name><tp:taxon-name-part taxon-name-part-type="genus" reg="Hendersonida">H.</tp:taxon-name-part> <tp:taxon-name-part taxon-name-part-type="species" reg="parvirostris">parvirostris</tp:taxon-name-part></tp:taxon-name></italic>. Additionally, in both species the anterior margin of sternite 4 is moderately elongate, narrowly contiguous with sternite 3, whereas this margin is nearly transverse, broadly contiguous with sternite 3, in <italic><tp:taxon-name><tp:taxon-name-part taxon-name-part-type="genus" reg="Paramunida">Paramunida</tp:taxon-name-part></tp:taxon-name></italic>.</p><p>The two species of <italic><tp:taxon-name><tp:taxon-name-part taxon-name-part-type="genus" reg="Hendersonida">Hendersonida</tp:taxon-name-part></tp:taxon-name></italic> can be differentiated by the following characters:</p><list list-type="bullet"><list-item><p>The dorsal carapace surface has numerous well-developed spines in H. granulata, whereas these spines are minute and nearly absent in H. parvirostris.</p></list-item><list-item><p>The supraocular spines slightly exceed the rostral spine in the new species, whereas the rostral spine clearly overreaches the supraocular spines in H. granulata. Furthermore, each supraocular spine has one additional small lateral spine in the new species, which are absent in H. granulata.</p></list-item><list-item><p>The distomesial spine of the antennal article 2 reaches the end of the article 3 in the new species, whereas this spine almost reaches the end of the anterior prolongation of the article 1 in H. granulata.</p></list-item><list-item><p>The extensor margin of maxilliped 3 merus has a distal spine in the new species, whereas this spine is absent in H. granulata.</p></list-item><list-item><p>Pereopods 2–4 are much longer and slender in the new species: propodus 20 times as long as wide in H. parvirostris and 7–8 times as long as wide in H. granulata (Cabezas et al. 2010).</p></list-item></list></tp:treatment-sec><tp:treatment-sec sec-type="distribution" id="SECID0E6JAE"><title>Distribution.</title><p>Papua New Guinea, between 395 and 418 m.</p><fig id="F3" position="float" orientation="portrait"><object-id xmlns:xlink="http://www.w3.org/1999/xlink" content-type="doi" xlink:type="simple">10.3897/zookeys.935.51931.figure3</object-id><object-id xmlns:xlink="http://www.w3.org/1999/xlink" content-type="arpha" xlink:type="simple">B6979122-91A3-56AB-B68E-4033F36488A5</object-id><label>Figure 3.</label><caption><p><italic><tp:taxon-name><tp:taxon-name-part taxon-name-part-type="genus" reg="Hendersonida">Hendersonida</tp:taxon-name-part> <tp:taxon-name-part taxon-name-part-type="species" reg="parvirostris">parvirostris</tp:taxon-name-part></tp:taxon-name></italic> sp. nov. dorsal view of ovigerous female holotype, 8.9 mm (<named-content xmlns:xlink="http://www.w3.org/1999/xlink" content-type="dwc:institutional_code" xlink:type="simple">MNHN</named-content>-IU-2011-4498), Papua New Guinea.</p></caption><graphic xmlns:xlink="http://www.w3.org/1999/xlink" xlink:href="zookeys-935-025-g003.jpg" position="float" orientation="portrait" xlink:type="simple" id="oo_412402.jpg"><uri content-type="original_file" xlink:type="simple">https://binary.pensoft.net/fig/412402</uri></graphic></fig></tp:treatment-sec><tp:treatment-sec><!--Section generated to contain objects referenced in tp:taxon-treatment.--><fig id="F1" position="float" orientation="portrait"><object-id xmlns:xlink="http://www.w3.org/1999/xlink" content-type="doi" xlink:type="simple">10.3897/zookeys.935.51931.figure1</object-id><object-id xmlns:xlink="http://www.w3.org/1999/xlink" content-type="arpha" xlink:type="simple">5C2F91DE-0360-59ED-9859-923F7D9F5DD7</object-id><label>Figure 1.</label><caption><p>Phylogenetic hypothesis based on mitochondrial molecular data (<abbrev xmlns:xlink="http://www.w3.org/1999/xlink" xlink:title="cytochrome oxidase subunit I" id="ABBRID0ESJAC" xlink:type="simple">COI</abbrev> and 16S) represented by a tree obtained by Bayesian inference, including Bayesian posterior probabilities. To test the monophyly of <italic><tp:taxon-name><tp:taxon-name-part taxon-name-part-type="genus" reg="Hendersonida">Hendersonida</tp:taxon-name-part></tp:taxon-name></italic>, we have included all genetic data available from species of <italic><tp:taxon-name><tp:taxon-name-part taxon-name-part-type="genus" reg="Paramunida">Paramunida</tp:taxon-name-part></tp:taxon-name></italic> included in <xref ref-type="bibr" rid="B9">Cabezas et al. (2012)</xref> and <xref ref-type="bibr" rid="B20">McCallum et al. (2016)</xref> (38 species). We have collapsed the <italic><tp:taxon-name><tp:taxon-name-part taxon-name-part-type="genus" reg="Paramunida">Paramunida</tp:taxon-name-part></tp:taxon-name></italic> node to facilitate comparison between genera.</p></caption><graphic xmlns:xlink="http://www.w3.org/1999/xlink" xlink:href="zookeys-935-025-g001.jpg" position="float" orientation="portrait" xlink:type="simple" id="oo_412400.jpg"><uri content-type="original_file" xlink:type="simple">https://binary.pensoft.net/fig/412400</uri></graphic></fig></tp:treatment-sec><ref-list><ref id="B9"><mixed-citation xmlns:xlink="http://www.w3.org/1999/xlink" xlink:type="simple"><person-group><name name-style="western"><surname>Cabezas</surname><given-names>P</given-names></name><name name-style="western"><surname>Sanmartín</surname><given-names>I</given-names></name><name name-style="western"><surname>Paulay</surname><given-names>G</given-names></name><name name-style="western"><surname>Macpherson</surname><given-names>E</given-names></name><name name-style="western"><surname>Machordom</surname><given-names>A.</given-names></name></person-group> (<year>2012</year>) <article-title>Deep under the sea: unraveling the evolutionary history of the deep‐sea squat lobster <italic><tp:taxon-name><tp:taxon-name-part taxon-name-part-type="genus">Paramunida</tp:taxon-name-part></tp:taxon-name></italic> (<tp:taxon-name><tp:taxon-name-part taxon-name-part-type="order">Decapoda</tp:taxon-name-part></tp:taxon-name>, <tp:taxon-name><tp:taxon-name-part taxon-name-part-type="family">Munididae</tp:taxon-name-part></tp:taxon-name>).</article-title><source>Evolution</source><volume>66</volume>: <fpage>1878</fpage>–<lpage>1896</lpage>. <ext-link xlink:type="simple" ext-link-type="doi" xlink:href="10.1111/j.1558-5646.2011.01560.x">https://doi.org/10.1111/j.1558-5646.2011.01560.x</ext-link></mixed-citation></ref><ref id="B20"><mixed-citation xmlns:xlink="http://www.w3.org/1999/xlink" xlink:type="simple"><person-group><name name-style="western"><surname>McCallum</surname><given-names>AW</given-names></name><name name-style="western"><surname>Cabezas</surname><given-names>P</given-names></name><name name-style="western"><surname>Andreakis</surname><given-names>N</given-names></name></person-group> (<year>2016</year>) <article-title>Deep-sea squat lobsters of the genus <italic><tp:taxon-name><tp:taxon-name-part taxon-name-part-type="genus">Paramunida</tp:taxon-name-part></tp:taxon-name></italic> Baba, 1988 (<tp:taxon-name><tp:taxon-name-part taxon-name-part-type="subphylum">Crustacea</tp:taxon-name-part></tp:taxon-name>: <tp:taxon-name><tp:taxon-name-part taxon-name-part-type="order">Decapoda</tp:taxon-name-part></tp:taxon-name>: <tp:taxon-name><tp:taxon-name-part taxon-name-part-type="family">Munididae</tp:taxon-name-part></tp:taxon-name>) from north-western Australia: new records and description of three new species.</article-title><source>Zootaxa</source><volume>4173</volume>: <fpage>201</fpage>–<lpage>224</lpage>. <ext-link xlink:type="simple" ext-link-type="doi" xlink:href="10.11646/zootaxa.4173.3.1">https://doi.org/10.11646/zootaxa.4173.3.1</ext-link></mixed-citation></ref><ref id="B17"><mixed-citation xmlns:xlink="http://www.w3.org/1999/xlink" xlink:type="simple"><person-group><name name-style="western"><surname>Macpherson</surname><given-names>E</given-names></name></person-group> (<year>1993</year>) <article-title><tp:taxon-name><tp:taxon-name-part taxon-name-part-type="subphylum">Crustacea</tp:taxon-name-part></tp:taxon-name><tp:taxon-name><tp:taxon-name-part taxon-name-part-type="order">Decapoda</tp:taxon-name-part></tp:taxon-name>: species of the genus <italic><tp:taxon-name><tp:taxon-name-part taxon-name-part-type="genus">Paramunida</tp:taxon-name-part></tp:taxon-name></italic> Baba, 1988 (<tp:taxon-name><tp:taxon-name-part taxon-name-part-type="family">Galatheidae</tp:taxon-name-part></tp:taxon-name>) from the Philippines, Indonesia and New Caledonia.</article-title> In: <person-group><name name-style="western"><surname>Crosnier</surname><given-names>A</given-names></name></person-group> (<role>Ed.</role>) <issue-title>Résultats des Campagnes MUSORSTOM, volume 10.</issue-title><source>Mémoires du Muséum National d’Histoire Naturelle, Paris</source><volume>156</volume>: <fpage>443</fpage>–<lpage>473</lpage>.</mixed-citation></ref><ref id="B7"><mixed-citation xmlns:xlink="http://www.w3.org/1999/xlink" xlink:type="simple"><person-group><name name-style="western"><surname>Cabezas</surname><given-names>P</given-names></name><name name-style="western"><surname>Macpherson</surname><given-names>E</given-names></name><name name-style="western"><surname>Machordom</surname><given-names>A</given-names></name></person-group> (<year>2010</year>) <article-title>Taxonomic revision of the genus <italic><tp:taxon-name><tp:taxon-name-part taxon-name-part-type="genus">Paramunida</tp:taxon-name-part></tp:taxon-name></italic> Baba, 1988 (<tp:taxon-name><tp:taxon-name-part taxon-name-part-type="subphylum">Crustacea</tp:taxon-name-part></tp:taxon-name>: <tp:taxon-name><tp:taxon-name-part taxon-name-part-type="order">Decapoda</tp:taxon-name-part></tp:taxon-name>: <tp:taxon-name><tp:taxon-name-part taxon-name-part-type="family">Galatheidae</tp:taxon-name-part></tp:taxon-name>): a morphological and molecular approach.</article-title><source>Zootaxa</source><volume>2712</volume>: <fpage>1</fpage>–<lpage>60</lpage>. <ext-link xlink:type="simple" ext-link-type="doi" xlink:href="10.11646/zootaxa.2712.1.1">https://doi.org/10.11646/zootaxa.2712.1.1</ext-link></mixed-citation></ref><ref id="B6"><mixed-citation xmlns:xlink="http://www.w3.org/1999/xlink" xlink:type="simple"><person-group><name name-style="western"><surname>Cabezas</surname><given-names>P</given-names></name><name name-style="western"><surname>Macpherson</surname><given-names>E</given-names></name></person-group> (<year>2014</year>) <article-title>A new species of <italic><tp:taxon-name><tp:taxon-name-part taxon-name-part-type="genus">Paramunida</tp:taxon-name-part></tp:taxon-name></italic> Baba, 1988 from the Central Pacific Ocean and a new genus to accommodate <italic><tp:taxon-name><tp:taxon-name-part taxon-name-part-type="genus">P.</tp:taxon-name-part> <tp:taxon-name-part taxon-name-part-type="species">granulata</tp:taxon-name-part></tp:taxon-name></italic> (Henderson, 1885).</article-title><source>ZooKeys</source><volume>425</volume>: <fpage>15</fpage>–<lpage>32</lpage>. <ext-link xlink:type="simple" ext-link-type="doi" xlink:href="10.3897/zookeys.425.7882">https://doi.org/10.3897/zookeys.425.7882</ext-link></mixed-citation></ref></ref-list></tp:taxon-treatment>
